# Supplementary material for: Alpha Therapy Beyond TOC and TATE—Production, Quality Control, and In-Human Results for the SSTR2 Antagonist DOTA-LM3
Source: Pharmaceuticals (Basel). 2026 Jan 19;19(1):172. doi: 10.3390/ph19010172 (PMC12845222; doi:10.3390/ph19010172)
Supplement: Supplementary file 1 [file pharmaceuticals-19-00172-s001.zip]

Archive with 1 entries (1 files):
- pharmaceuticals-3897295-supplementary.pdf
